# Supplementary material for: Identification and characterization of N9-methyltransferase involved in converting caffeine into non-stimulatory theacrine in tea
Source: Nat Commun. 2020 Mar 19;11:1473. doi: 10.1038/s41467-020-15324-7 (PMC7081346; doi:10.1038/s41467-020-15324-7)
Supplement: Supplementary file 4 — Source Data [file 41467_2020_15324_MOESM4_ESM.xlsx]

## Sheet: figure 1c
	Figure 1
	Figure 1c： quantification of the content of caffeine, 1,3,7-trimethyluric acid and theacrine in Puer and Kucha leaves
	Kucha leaves	caffeine (mg/g)	1,3,7-trimethyluric acid (μg/g)		theacrine (mg/g)
	replicate 1	1.15857	1.20833		5.23331
	replicate 2	0.575018	1.071		4.88103
	replicate 3	0.978901	1.0005		4.86267
	replicate 4	1.93342	1.65352		5.63712
	Mean	1.16148	1.23334		5.15353
	SD	0.569554	0.607174		0.364726
	Figure 1c： quantification of the content of caffeine, 1,3,7-trimethyluric acid and theacrine in Puer and Kucha leaves
	Puer leaves	caffeine (mg/g)	1,3,7-trimethyluric acid (μg/g)		theacrine (mg/g)
	replicate 1	10.0045	0.394889		0
	replicate 2	11.2768	0.432731		0
	replicate 3	14.7011	0.643314		0
	replicate 4	9.0355	0.427562		0
	Mean	11.2545	0.474624
	SD	2.47427	0.113701

## Sheet: figure 2c
		Figure 2
		Figure 2c: In vitro N9-methyltransferase activity analysis of CkCS
		1,3,7-trimethyluric acid		catalytic velocity（pmol/min/mg）	mean	SD
		10 μM	A	20.8735	25.8375	5.89895
			B	24.28
			C	32.3589
		50 μM	A	55.9296	57.6245	10.1773
			B	68.543
			C	48.4011
		100 μM	A	92.3226	110.958	23.479
			B	103.224
			C	137.329
		300 μM	A	135.148	145.182	8.70987
			B	150.796
			C	149.601
		500 μM	A	157.721	152.354	10.9342
			B	139.774
			C	159.568
		800 μM	A	157.485	153.213	8.9052
			B	159.177
			C	142.976
		Figure 2c: In vitro N9-methyltransferase activity analysis of CkTbS
		1,3,7-trimethyluric acid		catalytic velocity（pmol/min/mg）	mean	SD
		50 μM	A	41.4707	43.9936	10.2456
			B	35.245
			C	55.2649
		150 μM	A	135.254	142.526	25.9386
			B	120.999
			C	171.324
		500 μM	A	248.816	207.951	36.8413
			B	177.282
			C	197.754
		1000 μM	A	201.277	235.48	32.7708
			B	266.601
			C	238.562
		2000 μM	A	273.859	251.133	19.6933
			B	239.09
			C	240.45
		2500 μM	A	272.301	248.471	29.362
			B	257.44
			C	215.67
		Figure 2c: In vitro N9-methyltransferase activity analysis of CkTcS
		1,3,7-trimethyluric acid		catalytic velocity（pmol/min/mg）	mean	SD
		0.5 μM	A	2277.72	2220.09	136.468
			B	2187.7
			C	2194.86
		4 μM	A	8617.24	8440.44	312.646
			B	8186
			C	8518.06
		10 μM	A	10550.5	10692.4	374.305
			B	10658.9
			C	10867.7
		25 μM	A	13874.7	14388	691.218
			B	14610.4
			C	14678.9
		50 μM	A	15513.3	16024.8	422.658
			B	16193.5
			C	16367.8
		80 μM	A	16055.6	16234.9	525.846
			B	15967.1
			C	16682

## Sheet: figure 3b
			Figure 3
			Figure 3b: quantitative analysis of CkTcS expression in Puer and Kucha
				Sample	Ct of GAPDH	Ct of CkTcS	relative expression
			Kucha	A	16.75	19.69	314821
					16.54	19.71
					16.49	19.77
				B	16.53	16.69	2.74969e+06
					16.49	16.41
					16.46	16.39
				C	16.6	16.68	2.76242e+06
					16.78	16.73
					16.61	16.57
			Puer	A	19.69	N/A (40)	0.920722
					19.71	N/A (40)
					19.77	N/A (40)
				B	16.69	N/A (40)	0.966497
					16.41	N/A (40)
					16.39	N/A (40)
				C	16.68	N/A (40)	1.11278
					16.73	N/A (40)
					16.57	N/A (40)
			* N/A is no detection, and the Ct value of N/A is considered as 40 for calculation.
			* Data colored in red were considered as outliers and not used for analysis

## Sheet: figure 4e
	Figure 4
	Experiment 1
	Figure 4e: In vitro methylation assay of wild-type or mutants of CkTbS, with CkTcS as positive control
	mutation site			conversion rate (%)	mean	SD
	CkTbS		A	7.91701	8.08633	0.168219
			B	8.08854
			C	8.25343
	CkTcS		A	84.9672	84.0493	0.80472
			B	83.7155
			C	83.4652
	H226R		A	22.0667	22.6602	1.07531
			B	22.0125
			C	23.9015
	S270C		A	24.7055	26.5202	1.57252
			B	27.3728
			C	27.4823
	T241I		A	14.5269	14.6634	0.927379
			B	13.8119
			C	15.6515
	T241I+S270C		A	39.4227	41.2564	1.58895
			B	42.1188
			C	42.2277
	H226R+S270		A	36.1551	35.1738	1.87142
			B	33.0158
			C	36.3504
	H226R+T241I		A	43.38	43.2441	0.117704
			B	43.1767
			C	43.1757
	H226R+T241I+S270C		A	46.2679	46.3991	3.0496
			B	43.4171
			C	49.5121
	Experiment 2
	Figure 4e: In vitro methylation assay of wild-type or mutants of CkTbS, with CkTcS as positive control
	mutation site			conversion rate (%)	mean	SD
	CkTbS		A	10.5292	10.6166	0.0765852
			B	10.672
			C	10.6486
	CkTcS		A	77.5233	76.283	7.71568
			B	68.0223
			C	83.3033
	H226R		A	27.892	26.9628	1.54877
			B	25.1749
			C	27.8215
	S270C		A	25.1913	23.409	1.59597
			B	22.1119
			C	22.924
	T241I		A	17.4459	16.5017	1.21008
			B	15.1376
			C	16.9216
	T241I+S270C		A	41.5734	40.1485	2.34342
			B	37.4439
			C	41.4284
	H226R+S270		A	35.9085	38.4646	2.21408
			B	39.6959
			C	39.7892
	H226R+T241I		A	42.1929	40.8298	2.47181
			B	37.9766
			C	42.32
	H226R+T241I+S270C		A	45.3927	44.2889	1.62505
			B	45.0512
			C	42.4229

## Sheet: figure S11
	Figure S 11
	Figure S11：data for quantification of the content of 1,3,7-trimethyluric acid and theacrine in fresh coffee beans
	coffee beans	theacrine (μg/g)		1,3,7-trimethyluric acid (μg/g)
	replicate 1	0.147357		0.581893
	replicate 2	0.147554		0.333634
	replicate 3	0.148141		0.641227
	replicate 4	0.152111		0.672031
	Mean	0.148791		0.557196
	SD	0.00223848		0.153664

## Sheet: figure S6a
			Figure S6
			Figure S 6a: Sam Km value of N9-methyltransferase activity analysis of CkTcS
			SAM			catalytic velocity（pmol/min/mg）	mean	SD
			10 μM		A	9216.24	10760.6	1495.17
					B	12201.2
					C	10864.2
			50 μM		A	87618.4	73523.8	13728.6
					B	60193.1
					C	72759.8
			100 μM		A	148277	140726	15868.4
					B	151408
					C	122492
			200 μM		A	183852	187304	20711.1
					B	209525
					C	168536
			300 μM		A	194441	215567	20774.9
					B	216289
					C	235972
			600 μM		A	225892	223344	22172.8
					B	244133
					C	200007

## Sheet: figure S6b
	Figure S6
	Figure S 6b: N9-methyltransferase activity analysis of CkTcS using 7-methylpurine as substrate
	7-methylpurine			catalytic velocity（pmol/min/mg）	mean	SD
	50 μM		A	966.057	1079.51	136.568
			B	1231.09
			C	1041.38
	200 μM		A	4715.08	4472.48	304.792
			B	4130.37
			C	4571.98
	500 μM		A	6623.42	6393.43	47.9971
			B	6347.68
			C	6209.18
	1000 μM		A	7672.83	7618.78	35.2307
			B	7602.34
			C	7581.16
	2000 μM		A	7930.87	8139.86	190.066
			B	8302.39
			C	8186.32
	2500 μM		A	8284.67	8146.41	215.595
			B	8256.56
			C	7897.99

## Sheet: figure S6c
		Figure S6
		Figure S 6c: N9-methyltransferase activity analysis of CkTcS using 1,3,7-trimethyluric acid as substrate
		reaction time			theacrine content（μM）	mean	SD
		15 min		A	108.397	122.207	11.9836
				B	128.361
				C	129.864
		1 h		A	259.851	259.385	2.66448
				B	261.787
				C	256.519
		2 h		A	327.545	325.603	4.38064
				B	320.587
				C	328.677
		4 h		A	412.629	399.738	26.1168
				B	369.682
				C	416.903
		8 h		A	446.71	442.003	7.49916
				B	433.355
				C	445.945
		Figure S 6c: N9-methyltransferase activity analysis of CkTcS using theobromine as substrate
		reaction time			caffeine content（μM）	mean	SD
		15 min		A	0	-	-
				B	0
				C	0
		1 h		A	0	-	-
				B	0
				C	0
		2 h		A	0	-	-
				B	0
				C	0
		4 h		A	0	-	-
				B	0
				C	0
		8 h		A	0	-	-
				B	0
				C	0
